# Supplementary material for: Protein expression of the tear film of domestic cats before and after inoculation with Toxoplasma gondii
Source: BMC Vet Res. 2021 Dec 14;17:386. doi: 10.1186/s12917-021-03080-9 (PMC8670102; doi:10.1186/s12917-021-03080-9)
Supplement: Supplementary file 1 — Additional file 1. [file 12917_2021_3080_MOESM1_ESM.xlsx]

## Sheet: Means
Property	Mean
Betweenness	400.914
Node degree	23.6

## Sheet: Properties
PROTEIN	Betweenness	Node degree	Cluster
Dctn4	0	5	8
Btrc	0	3	8
Hif1a	0	2	8
C2	0	9	7
Serping1	0	9	7
Tap1	0	12	6
Pdia3	0	12	6
Tapbp	0	12	6
Cd8b1	0	10	6
Cd8a	0	10	6
Tk2	0	8	5
Lgals1	0	47	4
Golm1	0	47	4
Igfbp7	0	47	4
Spp2	0	47	4
Mfi2	0	47	4
Apoc2	0	9	4
Abca1	0	6	4
Il6st	0	4	4
Cfh	0	4	4
Lyrm4	0	3	4
Cd46	0	3	4
Apbb1	0	3	4
Apba2	0	3	4
Nfs1	0	3	4
Atp7b	0	2	4
Apbb2	0	2	4
Procr	0	2	4
Ppox	0	1	4
Tnfaip6	0	40	3
Fth1	0	40	3
Cstb	0	40	3
Chil1	0	31	3
Slpi	0	31	3
Hpse	0	31	3
Cxcl10	0	9	3
Ccl4	0	9	3
Ccl20	0	9	3
Ctrc	0	8	3
Nfkbib	0	7	3
Rel	0	7	3
Relb	0	7	3
Irak3	0	3	3
Map3k8	0	3	3
Eppin	0	2	3
Cd1d1	0	2	3
Cd1d2	0	2	3
Ltc4s	0	1	3
Oat	0	1	3
Nos2	0	1	3
Bin2	0	24	2
Palld	0	24	2
Sh3pxd2b	0	24	2
Wipf2	0	22	2
Wipf3	0	22	2
Actr3b	0	11	2
Fgr	0	10	2
Myo5a	0	10	2
Stat5b	0	7	2
Ptpra	0	6	2
Ms4a2	0	4	2
Cfl2	0	4	2
Atf2	0	3	2
Birc3	0	3	2
Nphs1	0	3	2
Blk	0	3	2
Tmsb4x	0	3	2
Scin	0	3	2
Parp1	0	2	2
Arf4	0	2	2
Dock3	0	2	2
Reln	0	2	2
Prnp	0	2	2
Slamf1	0	2	2
Fcamr	0	1	2
Ambp	0	1	2
Mapk8ip1	0	1	2
Mzb1	0	1	2
Pigr	0	1	2
BC117090	0	15	1
Gm5483	0	15	1
Csta1	0	15	1
Gm5689	0	15	1
Gm5416	0	15	1
Stfa2l1	0	15	1
Tchh	0	15	1
Stfa3	0	15	1
Ivl	0	15	1
Sprr3	0	15	1
Rptn	0	15	1
Ppl	0	15	1
Casp14	0	15	1
BC100530	0	15	1
mCG_130165	0	15	1
Foxf1	0	3	1
Car12	0	3	1
Pax1	0	3	1
Bpifb9b	0	2	1
Lyg1	0	2	1
Cwh43	0	1	1
Hck	0.047619	15	2
Baz1b	0.0958606	16	8
Tln2	0.1	6	2
Gab1	0.1	4	2
Mttp	0.10119	6	4
F13b	0.111111	10	4
Kalrn	0.111111	5	2
Arhgdia	0.111111	5	2
Lat2	0.111111	5	2
F9	0.142857	4	4
Cd22	0.143182	6	2
Mmp16	0.200283	4	3
Mmp15	0.200283	3	3
Actr5	0.209524	8	8
Actr8	0.209524	8	8
Arhgef11	0.311111	6	2
Cdk5	0.333333	3	2
Plcg1	0.412619	20	2
Actn3	0.478869	6	2
Polr1d	0.522756	15	8
Uck1	0.525	12	5
Blnk	0.573485	12	2
Supt5	0.593407	18	8
Hip1r	0.608766	11	2
Pnpt1	0.624242	11	5
Cfi	0.666667	5	4
Grin1	0.717253	8	2
Gtf2b	0.742857	20	8
Mkl1	0.753537	6	2
Uck2	0.890909	13	5
Entpd2	0.894444	11	5
Tmod2	0.964057	3	2
Hspa5	1.02976	6	4
Wdr1	1.13156	12	2
Uckl1	1.14726	13	5
Cfb	1.22601	5	4
Gmps	1.29471	16	5
Igf2	1.30803	22	4
Gmpr2	1.50778	17	5
Ampd2	1.59086	17	5
Ampd1	1.59086	17	5
Ampd3	1.59086	17	5
Cd163	1.59375	4	3
Lcp1	1.63605	25	2
Ntn1	1.70503	7	2
Nfkbia	1.74545	9	3
Ssh1	1.81475	3	2
Dctn1	1.8314	6	8
Crp	1.83333	9	7
Gmpr	1.85345	18	5
Csf1r	1.91268	3	4
Adss	1.96817	17	5
Iscu	2	4	4
Arhgap35	2.03947	6	2
Polr2a	2.06251	18	8
Ctps2	2.07888	15	5
Brk1	2.09829	24	2
Nckap1l	2.09829	24	2
Baiap2	2.09829	24	2
F10	2.39683	10	4
Vasp	2.40333	9	2
Myh10	2.44578	6	2
Pkm	2.45666	13	5
Ctps	2.63765	16	5
Atic	2.79273	17	5
Adk	2.83084	17	5
Fcer1g	2.86546	11	2
Lcat	2.94206	11	4
Axin1	3.09477	4	8
Rrm2b	3.15758	15	5
Rrm2	3.15758	15	5
Stat5a	3.18385	11	2
Cd74	3.2492	5	3
Smarca5	3.62443	17	8
Hmox2	3.75	6	4
Afp	3.80245	48	4
Rrm1	4.06039	16	5
Abi1	4.11125	23	2
Myh11	4.28021	10	2
Ikbkb	4.3645	10	3
Chuk	4.3645	10	3
Arpc5l	4.39006	13	2
Arpc1a	4.39006	13	2
Dtymk	4.49221	16	5
Sh3pxd2a	4.66595	25	2
Itih2	4.98978	49	4
Retn	5.48187	40	3
Bpi	5.48187	40	3
Dbn1	5.60454	4	2
Socs3	5.62897	6	4
Lpxn	5.99386	25	2
Tyms	6.12551	17	5
Itpa	6.39378	18	5
Sorbs1	6.5183	9	2
Ctnna1	7.09727	7	2
Cmpk2	7.10841	19	5
Polr2j	7.15129	26	8
Arhgef2	7.16011	25	2
Pik3ca	7.32195	20	2
Ak3	7.32385	18	5
Ldlr	7.48309	13	4
Pik3r2	7.7284	21	2
Actc1	7.93301	10	2
Cmpk1	8.13056	19	5
Aprt	8.18521	23	5
Pak1	8.5286	17	2
Apaf1	8.93558	5	2
Xiap	8.93558	5	2
Igfbp1	8.96883	49	4
Vav2	9.39311	30	2
Vav3	9.39311	30	2
Ino80	9.49485	9	8
Umps	9.61947	21	5
Wipf1	9.71614	25	2
Polr2g	10.0942	26	8
Polr2d	10.0942	26	8
Polr2i	10.2482	26	8
Tfrc	10.8891	6	4
Polr2b	11.1787	27	8
Bcl2l11	11.5465	6	2
Dck	11.6863	22	5
Adsl	12.0234	25	5
Pfn2	12.1246	11	2
Polr2c	12.9251	28	8
Irak2	13.5209	8	3
Irak1	13.5209	8	3
Wasf2	14.0605	26	2
Fscn1	14.8756	26	2
Jup	15.0235	4	4
Actg2	15.7406	13	2
Enpp1	15.9278	25	5
Enpp3	15.9278	25	5
Mmp2	16.5576	7	3
Stat1	17.8187	9	2
Arpc1b	17.9454	27	2
ENSMUSG00000101645	18.8795	7	2
Vegfa	19.0746	11	3
C1ra	19.683	11	7
C1s1	19.683	11	7
C1s2	19.683	11	7
C1rb	19.683	11	7
Cd19	19.6975	16	2
Slc40a1	19.9114	4	4
Bcar1	20.5629	11	2
Cd28	21.4182	9	2
Heph	21.4539	8	4
Il1b	23.711	8	4
Actl6a	23.763	10	8
Mmp14	23.8735	7	3
Apoc3	25.6965	16	4
Ctsh	25.7926	41	3
Ctss	25.7926	41	3
Hba-a1	26.8537	4	3
Ctla4	27.5321	9	2
Ptpn6	28.1205	17	2
Ptpn12	28.3379	28	2
Irs1	28.3798	9	2
C1qb	28.7639	12	7
C1qc	28.7639	12	7
Plcg2	28.9224	19	2
Dnm2	32.1784	12	2
Lat	32.5124	15	2
Apoa4	32.6606	16	4
Plg	33.1013	30	4
Ptk2b	34.2529	12	2
Serpina1d	35.5101	53	4
Serpina1e	35.5101	53	4
Serpina1a	35.5101	53	4
Serpina1b	35.5101	53	4
Limk1	38.9397	5	2
Kng2	39.5616	54	4
Kng1	39.5616	54	4
Sh2d1a	39.8844	3	2
C1qa	41.4346	13	7
Igkv1-115	42.3557	2	2
Il6ra	43.1826	5	4
Ptk2	44.7955	18	2
Ruvbl2	47.6901	12	8
Pcsk9	48.1967	48	4
Gja1	48.713	5	2
Entpd1	48.8016	35	5
Entpd8	48.8016	35	5
Mylpf	49.2245	12	2
Pfn1	50.2625	16	2
Grin2b	51.8627	9	2
Polr1e	52.0836	18	8
Btk	54.3633	17	2
Gab2	55.4588	11	2
Arpc3	56.0177	31	2
Arpc5	56.0177	31	2
Rhoc	56.3967	11	2
Dbnl	56.4316	29	2
Dnajc3	59.4665	48	4
Kdr	61.3777	13	2
Arpc4	61.5459	32	2
Tpm3	66.0547	29	2
Serpind1	67.2816	52	4
Fcgr4	67.6604	36	2
Cd247	67.6604	36	2
Cd3g	67.6604	36	2
Ncam1	69.57	8	2
Dab1	71.2276	4	2
Serpina10	74.2023	48	4
Lcp2	75.2285	15	2
Acta1	75.5677	19	2
Ccl5	82.3287	13	3
Ptpn11	94.4626	22	2
Cetn2	95.7764	10	8
Twistnb	99.1668	21	8
Elane	102.102	41	3
Cfd	104.141	23	4
F5	107.043	56	4
Mpo	113.85	23	3
Ahsg	114.012	57	4
Polr1a	115.658	22	8
Cdc42	117.135	20	2
Taf12	119.001	19	8
Taf4a	119.001	19	8
Prss3	122.217	47	3
Prss2	122.217	47	3
Try10	122.217	47	3
Try4	122.217	47	3
Gm5771	122.217	47	3
Gm10334	122.217	47	3
Prss1	122.217	47	3
Try5	122.217	47	3
Cttn	125.364	37	2
Qsox1	129.398	55	4
Taf7	130.44	21	8
Chit1	132.559	49	3
Lrg1	132.559	49	3
Ptx3	132.559	49	3
Crisp3	132.559	49	3
Crisp1	132.559	49	3
Pglyrp1	132.559	49	3
Prg3	132.559	49	3
Olfm4	132.559	49	3
Cfp	132.559	49	3
Csf1	134.283	49	4
Esr1	135.314	9	2
Lyz2	135.36	50	3
Lyz1	135.36	50	3
Lyzf1	135.36	50	3
Trf	136.084	49	4
H2-D1	142.426	16	6
H2-T23	142.426	16	6
H2-T3	142.426	16	6
H2-Q10	142.426	16	6
H2-Q2	142.426	16	6
H2-Q7	142.426	16	6
H2-M3	142.426	16	6
H2-K1	142.426	16	6
Cbl	143.474	17	2
Taf1	145.335	22	8
Ppbp	146.521	49	3
Pdia6	160.542	49	4
Hsp90b1	160.542	49	4
Taf5	165.264	20	8
Adam10	172.56	49	4
Nck1	176.322	19	2
Ruvbl1	176.708	15	8
Serpinc1	178.569	55	4
Taf6	178.645	22	8
Ctsd	180.093	50	3
Polr1b	184.742	25	8
Polr1c	186.795	26	8
Dctn5	189.868	7	8
Dctn6	189.868	7	8
Apoa5	190.608	52	4
Cxcr2	191.142	19	3
Actr1a	191.899	8	8
Dctn2	191.899	8	8
Mmp8	196.147	50	3
Kif9	212.694	25	2
Yes1	214.644	25	2
Fcgr2b	215.21	41	2
Pik3cb	215.37	23	2
Myh9	215.794	23	2
Asap1	221.3	26	2
Itga5	225.481	11	2
Clu	226.372	10	3
Proc	238.23	52	4
Vcam1	246.729	26	2
Cd79b	249.288	17	2
Cd79a	249.288	17	2
Actn1	260.139	14	2
Hbb-bs	262.433	43	3
P4hb	269.671	51	4
Fcgr1	273.457	38	2
Polr2l	287.394	32	8
Polr2k	290.607	33	8
Polr2f	290.607	33	8
Polr2h	290.607	33	8
Cyfip2	294.268	39	2
Abi2	294.268	39	2
Wasf3	294.268	39	2
Yy1	307.553	22	8
Orm1	312.104	54	3
Orm3	312.104	54	3
Polr2e	312.847	35	8
Cyfip1	315.819	40	2
Tln1	317.154	19	2
Actn4	326.904	16	2
Jun	337.678	14	2
Wasf1	345.318	41	2
Tpm4	350.144	36	2
Cxcl3	355.11	56	3
Ltf	357.241	52	3
Was	358.439	37	2
Cxcl1	362.507	57	3
Cxcl2	362.507	57	3
Fcgr3	365.5	39	2
Fermt3	383.519	31	2
Nckap1	384.705	40	2
Apoa2	396.228	57	4
Timp2	409.926	53	3
Acta2	412.173	17	2
Aplp2	414.694	50	4
Lta4h	429	41	3
Apoe	451.821	55	4
Tbp	461.814	32	8
Igf1	475.329	29	4
Gsk3b	476.355	21	8
Vav1	486.414	49	2
Hras	517.23	27	2
Hp	517.801	52	3
Actr3	519.177	54	2
Crk	528.261	39	2
Pik3r1	547.459	44	2
Iglc2	548.804	7	2
Kras	554.054	29	2
Spp1	569.575	52	4
Myo1c	589.26	28	2
Tollip	594.618	43	3
Cfl1	609.258	25	2
Fgb	612.14	33	4
C3	621.156	53	4
Fech	641.5	7	4
Evpl	645	16	1
Alb	645.019	61	4
Apob	649.351	59	4
F2	707.532	26	4
Calr	746.557	20	4
Entpd3	853.802	36	5
Arg1	893.353	43	3
Cdh2	895.227	52	4
BC048546	899	8	1
Arpc2	916.349	63	2
Itgb1	934.556	18	2
Casp3	944.937	18	2
Actr2	1014.61	66	2
Itgb3	1041.9	25	2
Mapk8	1044.87	39	2
Fxn	1064.5	8	4
Wasl	1110.45	50	2
Hmox1	1144.88	10	4
Ep300	1146.05	26	8
Rela	1177.64	14	3
Lyn	1240.72	50	2
Egf	1285.22	38	2
Igj	1296.03	8	2
Fgg	1315.37	60	4
Vcl	1414.3	53	2
Pxn	1442.6	39	2
Apoa1	1457.51	63	4
Il6	1572.28	59	4
Fga	1587.38	61	4
Gsn	1629.6	39	2
Actg1	1660.87	58	2
Timp1	1690.35	66	4
Rhoa	2210.52	39	2
B2m	2295.63	65	3
Nfkb1	2505.62	43	3
Syk	2583.95	54	2
Cp	2613.49	54	4
Ctnnb1	2620.93	23	2
Rac1	2859.75	76	2
Ighg2c	3121.05	48	2
Tgfb1	3330.01	35	4
C4b	3586.85	62	4
Cd44	4282.18	22	3
Cst3	4763.62	87	4
Stat3	4981.14	33	2
Trp53	5321.78	30	2
Fyn	5349.95	72	2
App	6303.44	75	4
Actb	12165.2	99	2
Fn1	12576	79	4
Mmp9	14331.5	61	3
Src	25054.8	110	2
